# Supplementary material for: Disruption of LTBP4 Inhibition-Induced TGFβ1 Activation Promoted Cell Proliferation and Metastasis in Skin Melanoma by Inhibiting the Activation of the Hippo-YAP1 Signaling Pathway
Source: Front Cell Dev Biol. 2022 Feb 17;9:673904. doi: 10.3389/fcell.2021.673904 (PMC8893603; doi:10.3389/fcell.2021.673904)
Supplement: Supplementary file 1 [file DataSheet1.zip]

Archive with 137 entries (129 files):
- Suppl. Figs 1-7/
- Suppl. Figs 1-7/.DS_Store
- __MACOSX/Suppl. Figs 1-7/._.DS_Store
- Suppl. Figs 1-7/7/
- __MACOSX/Suppl. Figs 1-7/._7
- Suppl. Figs 1-7/6/
- __MACOSX/Suppl. Figs 1-7/._6
- Suppl. Figs 1-7/1/
- __MACOSX/Suppl. Figs 1-7/._1
- Suppl. Figs 1-7/4/
- __MACOSX/Suppl. Figs 1-7/._4
- Suppl. Figs 1-7/3/
- __MACOSX/Suppl. Figs 1-7/._3
- Suppl. Figs 1-7/2/
- __MACOSX/Suppl. Figs 1-7/._2
- Suppl. Figs 1-7/5/
- __MACOSX/Suppl. Figs 1-7/._5
- Suppl. Figs 1-7/7/13.tif
- __MACOSX/Suppl. Figs 1-7/7/._13.tif
- Suppl. Figs 1-7/7/12.tif
- __MACOSX/Suppl. Figs 1-7/7/._12.tif
- Suppl. Figs 1-7/7/3.tif
- __MACOSX/Suppl. Figs 1-7/7/._3.tif
- Suppl. Figs 1-7/7/5.tif
- __MACOSX/Suppl. Figs 1-7/7/._5.tif
- Suppl. Figs 1-7/7/4.tif
- __MACOSX/Suppl. Figs 1-7/7/._4.tif
- Suppl. Figs 1-7/7/6.tif
- __MACOSX/Suppl. Figs 1-7/7/._6.tif
- Suppl. Figs 1-7/7/7.tif
- __MACOSX/Suppl. Figs 1-7/7/._7.tif
- Suppl. Figs 1-7/6/MOB1.tif
- __MACOSX/Suppl. Figs 1-7/6/._MOB1.tif
- Suppl. Figs 1-7/6/p-MST1.tif
- __MACOSX/Suppl. Figs 1-7/6/._p-MST1.tif
- Suppl. Figs 1-7/6/YAP 2.tif
- __MACOSX/Suppl. Figs 1-7/6/._YAP 2.tif
- Suppl. Figs 1-7/6/actin 2.tif
- __MACOSX/Suppl. Figs 1-7/6/._actin 2.tif
- Suppl. Figs 1-7/6/LaminB.tif
- __MACOSX/Suppl. Figs 1-7/6/._LaminB.tif
- Suppl. Figs 1-7/6/.DS_Store
- __MACOSX/Suppl. Figs 1-7/6/._.DS_Store
- Suppl. Figs 1-7/6/Birc5-d.tif
- __MACOSX/Suppl. Figs 1-7/6/._Birc5-d.tif
- Suppl. Figs 1-7/6/CTGF-d.tif
- __MACOSX/Suppl. Figs 1-7/6/._CTGF-d.tif
- Suppl. Figs 1-7/6/YAP-f.tif
- __MACOSX/Suppl. Figs 1-7/6/._YAP-f.tif
- Suppl. Figs 1-7/6/p-YAP.tif
- __MACOSX/Suppl. Figs 1-7/6/._p-YAP.tif
- Suppl. Figs 1-7/6/actin-d.tif
- __MACOSX/Suppl. Figs 1-7/6/._actin-d.tif
- Suppl. Figs 1-7/6/actin.tif
- __MACOSX/Suppl. Figs 1-7/6/._actin.tif
- Suppl. Figs 1-7/6/Cyr61-d.tif
- __MACOSX/Suppl. Figs 1-7/6/._Cyr61-d.tif
- Suppl. Figs 1-7/6/p-MOB1.tif
- __MACOSX/Suppl. Figs 1-7/6/._p-MOB1.tif
- Suppl. Figs 1-7/6/MST1.tif
- __MACOSX/Suppl. Figs 1-7/6/._MST1.tif
- Suppl. Figs 1-7/6/YAP.tif
- __MACOSX/Suppl. Figs 1-7/6/._YAP.tif
- Suppl. Figs 1-7/6/╬▓-actin-2.tif
- __MACOSX/Suppl. Figs 1-7/6/._╬▓-actin-2.tif
- Suppl. Figs 1-7/1/LTBP4-f.tif
- __MACOSX/Suppl. Figs 1-7/1/._LTBP4-f.tif
- Suppl. Figs 1-7/1/.DS_Store
- __MACOSX/Suppl. Figs 1-7/1/._.DS_Store
- Suppl. Figs 1-7/1/╬▓-actin-h.tif
- __MACOSX/Suppl. Figs 1-7/1/._╬▓-actin-h.tif
- Suppl. Figs 1-7/1/╬▓-actin-i.tif
- __MACOSX/Suppl. Figs 1-7/1/._╬▓-actin-i.tif
- Suppl. Figs 1-7/1/LTPB4.tif
- __MACOSX/Suppl. Figs 1-7/1/._LTPB4.tif
- Suppl. Figs 1-7/1/╬▓-actin-f.tif
- __MACOSX/Suppl. Figs 1-7/1/._╬▓-actin-f.tif
- Suppl. Figs 1-7/1/LTBP4-i.tif
- __MACOSX/Suppl. Figs 1-7/1/._LTBP4-i.tif
- Suppl. Figs 1-7/1/╬▓-actin 2.tif
- __MACOSX/Suppl. Figs 1-7/1/._╬▓-actin 2.tif
- Suppl. Figs 1-7/1/LTBP4-h.tif
- __MACOSX/Suppl. Figs 1-7/1/._LTBP4-h.tif
- Suppl. Figs 1-7/4/.DS_Store
- __MACOSX/Suppl. Figs 1-7/4/._.DS_Store
- Suppl. Figs 1-7/4/Cyr61.tif
- __MACOSX/Suppl. Figs 1-7/4/._Cyr61.tif
- Suppl. Figs 1-7/4/CTGF.tif
- __MACOSX/Suppl. Figs 1-7/4/._CTGF.tif
- Suppl. Figs 1-7/4/╬▓-actin.tif
- __MACOSX/Suppl. Figs 1-7/4/._╬▓-actin.tif
- Suppl. Figs 1-7/4/Birc5.tif
- __MACOSX/Suppl. Figs 1-7/4/._Birc5.tif
- Suppl. Figs 1-7/3/MOB1.tif
- __MACOSX/Suppl. Figs 1-7/3/._MOB1.tif
- Suppl. Figs 1-7/3/p-MST1.tif
- __MACOSX/Suppl. Figs 1-7/3/._p-MST1.tif
- Suppl. Figs 1-7/3/p-YAP.tif
- __MACOSX/Suppl. Figs 1-7/3/._p-YAP.tif
- Suppl. Figs 1-7/3/p-MOB1.tif
- __MACOSX/Suppl. Figs 1-7/3/._p-MOB1.tif
- Suppl. Figs 1-7/3/MST1.tif
- __MACOSX/Suppl. Figs 1-7/3/._MST1.tif
- Suppl. Figs 1-7/3/YAP.tif
- __MACOSX/Suppl. Figs 1-7/3/._YAP.tif
- Suppl. Figs 1-7/3/╬▓-actin.tif
- __MACOSX/Suppl. Figs 1-7/3/._╬▓-actin.tif
- Suppl. Figs 1-7/2/E-cadherin.tif
- __MACOSX/Suppl. Figs 1-7/2/._E-cadherin.tif
- Suppl. Figs 1-7/2/cleaved caspase-3 2.tif
- __MACOSX/Suppl. Figs 1-7/2/._cleaved caspase-3 2.tif
- Suppl. Figs 1-7/2/╬▓-actin.tif
- __MACOSX/Suppl. Figs 1-7/2/._╬▓-actin.tif
- Suppl. Figs 1-7/2/Ki67.tif
- __MACOSX/Suppl. Figs 1-7/2/._Ki67.tif
- Suppl. Figs 1-7/2/Ki67 2.tif
- __MACOSX/Suppl. Figs 1-7/2/._Ki67 2.tif
- Suppl. Figs 1-7/2/╬▓-actin !.tif
- __MACOSX/Suppl. Figs 1-7/2/._╬▓-actin !.tif
- Suppl. Figs 1-7/2/E-cadherin !.tif
- __MACOSX/Suppl. Figs 1-7/2/._E-cadherin !.tif
- Suppl. Figs 1-7/2/cleaved caspase-3.tif
- __MACOSX/Suppl. Figs 1-7/2/._cleaved caspase-3.tif
- Suppl. Figs 1-7/5/YAP 2.tif
- __MACOSX/Suppl. Figs 1-7/5/._YAP 2.tif
- Suppl. Figs 1-7/5/╬▓-actin#1.tif
- __MACOSX/Suppl. Figs 1-7/5/._╬▓-actin#1.tif
- Suppl. Figs 1-7/5/╬▓-actin#2.tif
- __MACOSX/Suppl. Figs 1-7/5/._╬▓-actin#2.tif
- Suppl. Figs 1-7/5/.DS_Store
- __MACOSX/Suppl. Figs 1-7/5/._.DS_Store
- Suppl. Figs 1-7/5/LaminB#2.tif
- __MACOSX/Suppl. Figs 1-7/5/._LaminB#2.tif
- Suppl. Figs 1-7/5/LaminB#1.tif
- __MACOSX/Suppl. Figs 1-7/5/._LaminB#1.tif
- Suppl. Figs 1-7/5/YAP.tif
- __MACOSX/Suppl. Figs 1-7/5/._YAP.tif
