# Supplementary material for: Disruption of LTBP4 Inhibition-Induced TGFβ1 Activation Promoted Cell Proliferation and Metastasis in Skin Melanoma by Inhibiting the Activation of the Hippo-YAP1 Signaling Pathway
Source: Front Cell Dev Biol. 2022 Feb 17;9:673904. doi: 10.3389/fcell.2021.673904 (PMC8893603; doi:10.3389/fcell.2021.673904)
Supplement: Supplementary file 2 [file DataSheet2.zip]

Archive with 77 entries (70 files):
- Suppl. Figs 8-13/
- Suppl. Figs 8-13/9/
- __MACOSX/Suppl. Figs 8-13/._9
- Suppl. Figs 8-13/11/
- __MACOSX/Suppl. Figs 8-13/._11
- Suppl. Figs 8-13/10/
- __MACOSX/Suppl. Figs 8-13/._10
- Suppl. Figs 8-13/8/
- __MACOSX/Suppl. Figs 8-13/._8
- Suppl. Figs 8-13/12/
- __MACOSX/Suppl. Figs 8-13/._12
- Suppl. Figs 8-13/13/
- __MACOSX/Suppl. Figs 8-13/._13
- Suppl. Figs 8-13/9/E-cadherin.tif
- __MACOSX/Suppl. Figs 8-13/9/._E-cadherin.tif
- Suppl. Figs 8-13/9/.DS_Store
- __MACOSX/Suppl. Figs 8-13/9/._.DS_Store
- Suppl. Figs 8-13/9/Ki67.tif
- __MACOSX/Suppl. Figs 8-13/9/._Ki67.tif
- Suppl. Figs 8-13/9/╬▓-actin 6.tif
- __MACOSX/Suppl. Figs 8-13/9/._╬▓-actin 6.tif
- Suppl. Figs 8-13/9/cleaved caspase-3.tif
- __MACOSX/Suppl. Figs 8-13/9/._cleaved caspase-3.tif
- Suppl. Figs 8-13/11/.DS_Store
- __MACOSX/Suppl. Figs 8-13/11/._.DS_Store
- Suppl. Figs 8-13/11/╬▓-actin 8.tif
- __MACOSX/Suppl. Figs 8-13/11/._╬▓-actin 8.tif
- Suppl. Figs 8-13/11/Cyr61.tif
- __MACOSX/Suppl. Figs 8-13/11/._Cyr61.tif
- Suppl. Figs 8-13/11/CTGF.tif
- __MACOSX/Suppl. Figs 8-13/11/._CTGF.tif
- Suppl. Figs 8-13/11/Birc5.tif
- __MACOSX/Suppl. Figs 8-13/11/._Birc5.tif
- Suppl. Figs 8-13/10/.DS_Store
- __MACOSX/Suppl. Figs 8-13/10/._.DS_Store
- Suppl. Figs 8-13/10/cleaved caspase-3 2.tif
- __MACOSX/Suppl. Figs 8-13/10/._cleaved caspase-3 2.tif
- Suppl. Figs 8-13/10/Ki67 2.tif
- __MACOSX/Suppl. Figs 8-13/10/._Ki67 2.tif
- Suppl. Figs 8-13/10/╬▓-actin 7.tif
- __MACOSX/Suppl. Figs 8-13/10/._╬▓-actin 7.tif
- Suppl. Figs 8-13/10/E-cadherin 2.tif
- __MACOSX/Suppl. Figs 8-13/10/._E-cadherin 2.tif
- Suppl. Figs 8-13/8/YAP 2.tif
- __MACOSX/Suppl. Figs 8-13/8/._YAP 2.tif
- Suppl. Figs 8-13/8/╬▓-actin 5.tif
- __MACOSX/Suppl. Figs 8-13/8/._╬▓-actin 5.tif
- Suppl. Figs 8-13/12/Birc5 2.tif
- __MACOSX/Suppl. Figs 8-13/12/._Birc5 2.tif
- Suppl. Figs 8-13/12/CTGF 2.tif
- __MACOSX/Suppl. Figs 8-13/12/._CTGF 2.tif
- Suppl. Figs 8-13/12/.DS_Store
- __MACOSX/Suppl. Figs 8-13/12/._.DS_Store
- Suppl. Figs 8-13/12/╬▓-actin 9.tif
- __MACOSX/Suppl. Figs 8-13/12/._╬▓-actin 9.tif
- Suppl. Figs 8-13/12/Cyr61 2.tif
- __MACOSX/Suppl. Figs 8-13/12/._Cyr61 2.tif
- Suppl. Figs 8-13/13/.DS_Store
- __MACOSX/Suppl. Figs 8-13/13/._.DS_Store
- Suppl. Figs 8-13/13/9.tif
- __MACOSX/Suppl. Figs 8-13/13/._9.tif
- Suppl. Figs 8-13/13/8.tif
- __MACOSX/Suppl. Figs 8-13/13/._8.tif
- Suppl. Figs 8-13/13/3.tif
- __MACOSX/Suppl. Figs 8-13/13/._3.tif
- Suppl. Figs 8-13/13/2.tif
- __MACOSX/Suppl. Figs 8-13/13/._2.tif
- Suppl. Figs 8-13/13/1.tif
- __MACOSX/Suppl. Figs 8-13/13/._1.tif
- Suppl. Figs 8-13/13/5.tif
- __MACOSX/Suppl. Figs 8-13/13/._5.tif
- Suppl. Figs 8-13/13/4.tif
- __MACOSX/Suppl. Figs 8-13/13/._4.tif
- Suppl. Figs 8-13/13/6.tif
- __MACOSX/Suppl. Figs 8-13/13/._6.tif
- Suppl. Figs 8-13/13/7.tif
- __MACOSX/Suppl. Figs 8-13/13/._7.tif
